# Supplementary material for: Investigation of ferroptosis-associated molecular subtypes and immunological characteristics in lupus nephritis based on artificial neural network learning
Source: Arthritis Res Ther. 2024 Jul 3;26:126. doi: 10.1186/s13075-024-03356-z (PMC11220981; doi:10.1186/s13075-024-03356-z)
Supplement: Supplementary file 4 — Supplementary Material 4. [file 13075_2024_3356_MOESM4_ESM.xlsx]

## Sheet: Supplementary Table1
The output of artificial neural network
error	1.0021
reached.threshold	0.00920887
steps	2300
Intercept.to.1layhid1	14.664
ALB.to.1layhid1	-1.04961
CUBN.to.1layhid1	-0.240416
HAO2.to.1layhid1	-0.578453
GSTA1.to.1layhid1	-0.33385
GATM.to.1layhid1	0.00394784
BHMT.to.1layhid1	0.146428
PAH.to.1layhid1	1.07742
DPYS.to.1layhid1	0.0422213
SLC27A2.to.1layhid1	-1.61736
Intercept.to.1layhid2	0.708566
ALB.to.1layhid2	1.98719
CUBN.to.1layhid2	1.9916
HAO2.to.1layhid2	0.0110368
GSTA1.to.1layhid2	-0.747777
GATM.to.1layhid2	3.25806
BHMT.to.1layhid2	0.637578
PAH.to.1layhid2	0.702549
DPYS.to.1layhid2	1.22057
SLC27A2.to.1layhid2	-0.814039
Intercept.to.1layhid3	5.33355
ALB.to.1layhid3	-1.49721
CUBN.to.1layhid3	-0.501213
HAO2.to.1layhid3	0.424844
GSTA1.to.1layhid3	-1.12103
GATM.to.1layhid3	0.846207
BHMT.to.1layhid3	0.543797
PAH.to.1layhid3	-0.629763
DPYS.to.1layhid3	0.896372
SLC27A2.to.1layhid3	-0.205615
Intercept.to.1layhid4	-6.92184
ALB.to.1layhid4	0.422776
CUBN.to.1layhid4	-0.498291
HAO2.to.1layhid4	-0.498537
GSTA1.to.1layhid4	1.02934
GATM.to.1layhid4	0.713271
BHMT.to.1layhid4	0.426793
PAH.to.1layhid4	-0.698926
DPYS.to.1layhid4	-0.0265987
SLC27A2.to.1layhid4	-0.0557654
Intercept.to.1layhid5	-4.16102
ALB.to.1layhid5	-0.882043
CUBN.to.1layhid5	0.505317
HAO2.to.1layhid5	-1.33607
GSTA1.to.1layhid5	0.283897
GATM.to.1layhid5	0.495953
BHMT.to.1layhid5	0.834236
PAH.to.1layhid5	0.425351
DPYS.to.1layhid5	-0.485748
SLC27A2.to.1layhid5	0.860779
Intercept.to.1layhid6	2.33863
ALB.to.1layhid6	1.48118
CUBN.to.1layhid6	-1.34365
HAO2.to.1layhid6	1.99958
GSTA1.to.1layhid6	0.543944
GATM.to.1layhid6	1.12491
BHMT.to.1layhid6	1.22203
PAH.to.1layhid6	0.503314
DPYS.to.1layhid6	0.524737
SLC27A2.to.1layhid6	1.61916
Intercept.to.2layhid1	-0.192786
1layhid1.to.2layhid1	3.01987
1layhid2.to.2layhid1	1.47854
1layhid3.to.2layhid1	-8.1347
1layhid4.to.2layhid1	-4.24269
1layhid5.to.2layhid1	-2.74305
1layhid6.to.2layhid1	1.78733
Intercept.to.2layhid2	-0.766588
1layhid1.to.2layhid2	5.08253
1layhid2.to.2layhid2	0.0907325
1layhid3.to.2layhid2	2.56669
1layhid4.to.2layhid2	-2.49372
1layhid5.to.2layhid2	-0.276973
1layhid6.to.2layhid2	-0.0699531
Intercept.to.2layhid3	-0.267817
1layhid1.to.2layhid3	5.75412
1layhid2.to.2layhid3	0.931138
1layhid3.to.2layhid3	-11.1431
1layhid4.to.2layhid3	-7.48444
1layhid5.to.2layhid3	-0.277678
1layhid6.to.2layhid3	0.458095
Intercept.to.2layhid4	0.831214
1layhid1.to.2layhid4	-6.26423
1layhid2.to.2layhid4	-1.47734
1layhid3.to.2layhid4	22.5007
1layhid4.to.2layhid4	3.52951
1layhid5.to.2layhid4	1.55491
1layhid6.to.2layhid4	-0.0102033
Intercept.to.2layhid5	-0.387984
1layhid1.to.2layhid5	2.21758
1layhid2.to.2layhid5	-1.73402
1layhid3.to.2layhid5	17.1656
1layhid4.to.2layhid5	-7.9798
1layhid5.to.2layhid5	-1.80855
1layhid6.to.2layhid5	0.213536
Intercept.to.2layhid6	0.519283
1layhid1.to.2layhid6	33.4044
1layhid2.to.2layhid6	-1.63703
1layhid3.to.2layhid6	39.6931
1layhid4.to.2layhid6	-3.52225
1layhid5.to.2layhid6	-11.6288
1layhid6.to.2layhid6	-0.454145
Intercept.to.Subtype1	0.940315
2layhid1.to.Subtype1	-5.0319
2layhid2.to.Subtype1	53.8477
2layhid3.to.Subtype1	-54.7289
2layhid4.to.Subtype1	3.79389
2layhid5.to.Subtype1	-34.5624
2layhid6.to.Subtype1	-31.9278
Intercept.to.Subtype2	-0.685817
2layhid1.to.Subtype2	2.83116
2layhid2.to.Subtype2	-49.1011
2layhid3.to.Subtype2	51.3053
2layhid4.to.Subtype2	-3.61947
2layhid5.to.Subtype2	31.3623
2layhid6.to.Subtype2	29.1793
